# Supplementary material for: Methylation-driven mechanisms of allergic rhinitis during pollen and non-pollen seasons using integrated bioinformatics analysis
Source: Front Genet. 2024 Apr 18;15:1242974. doi: 10.3389/fgene.2024.1242974 (PMC11063319; doi:10.3389/fgene.2024.1242974)
Supplement: Supplementary file 1 [file Table1.xlsx]

## Sheet: TABLE S1
TABLE S1 Methylation driven genes of the pollen season
CpG	Gene	Cor	P.value
cg17607231	SP140	-0.9	4.87197e-06
cg12976883	SP140	-0.892857	7.49474e-06
cg03887528	SP140	-0.885714	1.11998e-05
cg26376346	TGFBR2	-0.542857	0.0365218
cg05989693	RASSF1	-0.675	0.0057635
cg24049629	RASSF1	-0.539286	0.0380217
cg01655427	LEF1-AS1	-0.628571	0.0120795
cg02824443	NRCAM	-0.764286	0.00090731
cg01494348	NAPRT	-0.692857	0.00419023
cg00713939	NAPRT	-0.714286	0.00277438
cg19357499	NAPRT	-0.585551	0.0218222
cg07691531	NAPRT	-0.685714	0.00477225
cg14211930	FBP1	-0.635714	0.0108607
cg13282971	AHNAK	-0.728571	0.00206521
cg06809675	GTSF1	-0.878571	1.63153e-05
cg18211706	GTSF1	-0.557143	0.0309611
cg10088332	GTSF1	-0.853571	5.17314e-05
cg20451566	GTSF1	-0.528571	0.0427973
cg18711369	ORMDL3	-0.725	0.00222703
cg05508084	ZNF667-AS1	-0.607143	0.0163813

## Sheet: TABLE S2
TABLE S2 Methylation driven genes of the non-pollen season
CpG	Gene	Cor	P.value
cg16252905	TNFRSF4	-0.539286	0.0380217
cg20060108	IL18R1	-0.864286	3.24337e-05
cg12976883	SP140	-0.867857	2.75181e-05
cg04131610	CCR5	-0.514286	0.0498392
cg00803692	CCR5	-0.528571	0.0427973
cg07616471	CCR5	-0.628571	0.0120795
cg03543314	SPRY1	-0.646429	0.00921455
cg19190593	LY86	-0.621429	0.013402
cg05021589	LY86	-0.632143	0.0114575
cg02212836	LY86	-0.571429	0.0260632
cg03944089	SGK1	-0.514286	0.0498392
cg02824443	NRCAM	-0.685714	0.00477225
cg01494348	NAPRT	-0.703571	0.00342434
cg00713939	NAPRT	-0.714286	0.00277438
cg19357499	NAPRT	-0.693448	0.0041447
cg07691531	NAPRT	-0.857143	4.446e-05
cg07084627	NFIL3	-0.628571	0.0120795
cg14211930	FBP1	-0.653571	0.00823037
cg26316423	IL2RA	-0.589286	0.0207944
cg23016776	FRAT1	-0.528571	0.0427973
cg14088811	SPI1	-0.596429	0.0189319
cg26980692	SLC15A3	-0.610714	0.0155928
cg23572944	SLC15A3	-0.785714	0.000516455
cg11512009	THRA	-0.528571	0.0427973

## Sheet: TABLE S3
TABLE S3 The expression level of methylation driven genes of the pollen season
Gene	Type	Period	LogFC	P.value	WGCNA module
ZNF667-AS1	DOWN	pollen	-0.698054	0.0205928	blue
NRCAM	DOWN	pollen	-0.473793	0.00105079	yellow
NAPRT	DOWN	pollen	-0.441615	0.0385928	tan
GTSF1	UP	pollen	0.39188	0.00768489	purple
SP140	UP	pollen	0.379736	0.0115682	grey
AHNAK	UP	pollen	0.370306	0.0120196	purple
FBP1	DOWN	pollen	-0.363125	0.0203733	black
LEF1-AS1	DOWN	pollen	-0.328752	0.047203	purple
ORMDL3	UP	pollen	0.325822	0.0482367	grey
RASSF1	UP	pollen	0.316563	0.0138323	brown
TGFBR2	DOWN	pollen	-0.304788	0.0041534	green

## Sheet: TABLE S4
TABLE S4 The expression level of methylation driven genes of the non-pollen season
Gene	Type	Period	LogFC	P.value	WGCNA module
SGK1	DOWN	non-pollen	-1.23161	0.0255032	yellow
SPI1	DOWN	non-pollen	-0.982762	0.03064	yellow
SLC15A3	DOWN	non-pollen	-0.887716	0.045072	yellow
LY86	DOWN	non-pollen	-0.877475	0.0318647	yellow
SPRY1	DOWN	non-pollen	-0.634016	0.00958488	brown
NFIL3	DOWN	non-pollen	-0.633822	0.0429087	yellow
NAPRT	DOWN	non-pollen	-0.575696	0.014362	tan
NRCAM	DOWN	non-pollen	-0.571852	0.000183747	yellow
TNFRSF4	UP	non-pollen	0.487899	0.0301786	green
FBP1	DOWN	non-pollen	-0.481176	0.00126333	black
CCR5	UP	non-pollen	0.421736	3.96032e-05	turquoise
IL2RA	UP	non-pollen	0.415391	0.0121755	turquoise
SP140	UP	non-pollen	0.384173	0.0208298	grey
FRAT1	DOWN	non-pollen	-0.383198	0.0209798	turquoise
IL18R1	UP	non-pollen	0.369125	0.0366393	yellow
THRA	DOWN	non-pollen	-0.363869	0.0202079	tan

## Sheet: TABLE S5
TABLE S5 KEGG results of methylation driven genes of the pollen season
ID	Description	P.value	P.adjust	Q.value	Count
hsa04390	Hippo signaling pathway	0.00497004	0.149832	0.128664	2
hsa04392	Hippo signaling pathway - multiple species	0.0205715	0.149832	0.128664	1
hsa00030	Pentose phosphate pathway	0.0212746	0.149832	0.128664	1
hsa00051	Fructose and mannose metabolism	0.0233811	0.149832	0.128664	1
hsa00760	Nicotinate and nicotinamide metabolism	0.0254839	0.149832	0.128664	1
hsa05219	Bladder cancer	0.0289801	0.149832	0.128664	1
hsa00010	Glycolysis / Gluconeogenesis	0.0469924	0.149832	0.128664	1
hsa05223	Non-small cell lung cancer	0.0504242	0.149832	0.128664	1
hsa05212	Pancreatic cancer	0.0531622	0.149832	0.128664	1
hsa05220	Chronic myeloid leukemia	0.0531622	0.149832	0.128664	1
hsa05210	Colorectal cancer	0.0599785	0.149832	0.128664	1

## Sheet: TABLE S6
TABLE S6 Reactome results of methylation driven genes of the pollen season
ID	Description	P.value	P.adjust	Q.value	Count
R-HSA-2173791	TGF-beta receptor signaling in EMT (epithelial to mesenchymal transition)	0.00731994	0.0465095	0.0171351	1
R-HSA-197264	Nicotinamide salvaging	0.00868765	0.0465095	0.0171351	1
R-HSA-2173788	Downregulation of TGF-beta receptor signaling	0.0118731	0.0465095	0.0171351	1
R-HSA-196807	Nicotinate metabolism	0.0141434	0.0465095	0.0171351	1
R-HSA-445095	Interaction between L1 and Ankyrins	0.0141434	0.0465095	0.0171351	1
R-HSA-70263	Gluconeogenesis	0.0155036	0.0465095	0.0171351	1
R-HSA-6798695	Neutrophil degranulation	0.0178555	0.0465095	0.0171351	2
R-HSA-1660661	Sphingolipid de novo biosynthesis	0.0200267	0.0465095	0.0171351	1
R-HSA-2173789	TGF-beta receptor signaling activates SMADs	0.0209293	0.0465095	0.0171351	1
R-HSA-428157	Sphingolipid metabolism	0.0406192	0.0695202	0.0256127	1
R-HSA-70326	Glucose metabolism	0.041063	0.0695202	0.0256127	1
R-HSA-170834	Signaling by TGF-beta Receptor Complex	0.0419501	0.0695202	0.0256127	1
R-HSA-5689603	UCH proteinases	0.0459339	0.0695202	0.0256127	1

## Sheet: TABLE S7
TABLE S7 GO results of methylation driven genes of the pollen season
ID	Description	P.value	P.adjust	Q.value	Count
GO:0016049	cell growth	0.00131719	0.0823842	0.0486014	3
GO:0001865	NK T cell differentiation	0.00475209	0.0823842	0.0486014	1
GO:0003418	growth plate cartilage chondrocyte differentiation	0.00475209	0.0823842	0.0486014	1
GO:0030388	fructose 1,6-bisphosphate metabolic process	0.00475209	0.0823842	0.0486014	1
GO:0062042	regulation of cardiac epithelial to mesenchymal transition	0.00475209	0.0823842	0.0486014	1
GO:0071476	cellular hypotonic response	0.00475209	0.0823842	0.0486014	1
GO:2000563	positive regulation of CD4-positive, alpha-beta T cell proliferation	0.00475209	0.0823842	0.0486014	1
GO:0048588	developmental cell growth	0.00497356	0.0823842	0.0486014	2
GO:0060560	developmental growth involved in morphogenesis	0.00514412	0.0823842	0.0486014	2
GO:0009743	response to carbohydrate	0.00518718	0.0823842	0.0486014	2
GO:0006002	fructose 6-phosphate metabolic process	0.00522619	0.0823842	0.0486014	1
GO:0006686	sphingomyelin biosynthetic process	0.00522619	0.0823842	0.0486014	1
GO:0060433	bronchus development	0.00522619	0.0823842	0.0486014	1
GO:0060439	trachea morphogenesis	0.00522619	0.0823842	0.0486014	1
GO:0002645	positive regulation of tolerance induction	0.0057001	0.0823842	0.0486014	1
GO:0005984	disaccharide metabolic process	0.0057001	0.0823842	0.0486014	1
GO:0006971	hypotonic response	0.0057001	0.0823842	0.0486014	1
GO:0045161	neuronal ion channel clustering	0.0057001	0.0823842	0.0486014	1
GO:0071472	cellular response to salt stress	0.0057001	0.0823842	0.0486014	1
GO:2000303	regulation of ceramide biosynthetic process	0.0057001	0.0823842	0.0486014	1
GO:0045926	negative regulation of growth	0.00585328	0.0823842	0.0486014	2
GO:0097305	response to alcohol	0.00603725	0.0823842	0.0486014	2
GO:0002664	regulation of T cell tolerance induction	0.0061738	0.0823842	0.0486014	1
GO:0090153	regulation of sphingolipid biosynthetic process	0.0061738	0.0823842	0.0486014	1
GO:1905038	regulation of membrane lipid metabolic process	0.0061738	0.0823842	0.0486014	1
GO:0006000	fructose metabolic process	0.0066473	0.0823842	0.0486014	1
GO:0042538	hyperosmotic salinity response	0.0066473	0.0823842	0.0486014	1
GO:0045820	negative regulation of glycolytic process	0.0066473	0.0823842	0.0486014	1
GO:0002517	T cell tolerance induction	0.0071206	0.0823842	0.0486014	1
GO:0002903	negative regulation of B cell apoptotic process	0.0071206	0.0823842	0.0486014	1
GO:0003214	cardiac left ventricle morphogenesis	0.0071206	0.0823842	0.0486014	1
GO:0003413	chondrocyte differentiation involved in endochondral bone morphogenesis	0.0071206	0.0823842	0.0486014	1
GO:0061744	motor behavior	0.0071206	0.0823842	0.0486014	1
GO:0071474	cellular hyperosmotic response	0.0071206	0.0823842	0.0486014	1
GO:0003198	epithelial to mesenchymal transition involved in endocardial cushion formation	0.0080666	0.0823842	0.0486014	1
GO:1903729	regulation of plasma membrane organization	0.0080666	0.0823842	0.0486014	1
GO:0043173	nucleotide salvage	0.0085393	0.0823842	0.0486014	1
GO:0003417	growth plate cartilage development	0.0090118	0.0823842	0.0486014	1
GO:0006684	sphingomyelin metabolic process	0.0090118	0.0823842	0.0486014	1
GO:0032026	response to magnesium ion	0.0090118	0.0823842	0.0486014	1
GO:0060044	negative regulation of cardiac muscle cell proliferation	0.0090118	0.0823842	0.0486014	1
GO:0060438	trachea development	0.0090118	0.0823842	0.0486014	1
GO:0002643	regulation of tolerance induction	0.0094841	0.0823842	0.0486014	1
GO:0043011	myeloid dendritic cell differentiation	0.0094841	0.0823842	0.0486014	1
GO:1903579	negative regulation of ATP metabolic process	0.0094841	0.0823842	0.0486014	1
GO:0007413	axonal fasciculation	0.0099562	0.0823842	0.0486014	1
GO:0106030	neuron projection fasciculation	0.0099562	0.0823842	0.0486014	1
GO:0048638	regulation of developmental growth	0.0102045	0.0823842	0.0486014	2
GO:0002902	regulation of B cell apoptotic process	0.0104281	0.0823842	0.0486014	1
GO:0031290	retinal ganglion cell axon guidance	0.0104281	0.0823842	0.0486014	1
GO:0002053	positive regulation of mesenchymal cell proliferation	0.0108998	0.0823842	0.0486014	1
GO:0035739	CD4-positive, alpha-beta T cell proliferation	0.0108998	0.0823842	0.0486014	1
GO:1900543	negative regulation of purine nucleotide metabolic process	0.0108998	0.0823842	0.0486014	1
GO:2000561	regulation of CD4-positive, alpha-beta T cell proliferation	0.0108998	0.0823842	0.0486014	1
GO:0003181	atrioventricular valve morphogenesis	0.0113713	0.0823842	0.0486014	1
GO:0035162	embryonic hemopoiesis	0.0113713	0.0823842	0.0486014	1
GO:0007265	Ras protein signal transduction	0.0114785	0.0823842	0.0486014	2
GO:0003148	outflow tract septum morphogenesis	0.0118426	0.0823842	0.0486014	1
GO:0045980	negative regulation of nucleotide metabolic process	0.0118426	0.0823842	0.0486014	1
GO:0046641	positive regulation of alpha-beta T cell proliferation	0.0118426	0.0823842	0.0486014	1
GO:0009435	NAD biosynthetic process	0.0123137	0.0823842	0.0486014	1
GO:0062009	secondary palate development	0.0123137	0.0823842	0.0486014	1
GO:0001783	B cell apoptotic process	0.0127846	0.0823842	0.0486014	1
GO:0003171	atrioventricular valve development	0.0127846	0.0823842	0.0486014	1
GO:0003272	endocardial cushion formation	0.0132553	0.0823842	0.0486014	1
GO:0003416	endochondral bone growth	0.0132553	0.0823842	0.0486014	1
GO:0006972	hyperosmotic response	0.0132553	0.0823842	0.0486014	1
GO:0009312	oligosaccharide biosynthetic process	0.0132553	0.0823842	0.0486014	1
GO:0019359	nicotinamide nucleotide biosynthetic process	0.0132553	0.0823842	0.0486014	1
GO:0019363	pyridine nucleotide biosynthetic process	0.0132553	0.0823842	0.0486014	1
GO:0070723	response to cholesterol	0.0132553	0.0823842	0.0486014	1
GO:0001773	myeloid dendritic cell activation	0.0137258	0.0823842	0.0486014	1
GO:0001778	plasma membrane repair	0.0141961	0.0823842	0.0486014	1
GO:0009651	response to salt stress	0.0141961	0.0823842	0.0486014	1
GO:0010464	regulation of mesenchymal cell proliferation	0.0141961	0.0823842	0.0486014	1
GO:0043094	cellular metabolic compound salvage	0.0141961	0.0823842	0.0486014	1
GO:0002507	tolerance induction	0.0146662	0.0823842	0.0486014	1
GO:0055022	negative regulation of cardiac muscle tissue growth	0.0146662	0.0823842	0.0486014	1
GO:0061117	negative regulation of heart growth	0.0146662	0.0823842	0.0486014	1
GO:0072525	pyridine-containing compound biosynthetic process	0.0146662	0.0823842	0.0486014	1
GO:0098868	bone growth	0.0146662	0.0823842	0.0486014	1
GO:0002063	chondrocyte development	0.0156058	0.0845314	0.0498682	1
GO:0036314	response to sterol	0.0156058	0.0845314	0.0498682	1
GO:0060351	cartilage development involved in endochondral bone morphogenesis	0.0156058	0.0845314	0.0498682	1
GO:0060317	cardiac epithelial to mesenchymal transition	0.0160753	0.0853597	0.0503568	1
GO:0001558	regulation of cell growth	0.0161339	0.0853597	0.0503568	2
GO:0009410	response to xenobiotic stimulus	0.0168667	0.0879687	0.0518959	2
GO:0001569	branching involved in blood vessel morphogenesis	0.0170137	0.0879687	0.0518959	1
GO:0070229	negative regulation of lymphocyte apoptotic process	0.0174826	0.0890477	0.0525325	1
GO:0042060	wound healing	0.0176138	0.0890477	0.0525325	2
GO:0003203	endocardial cushion morphogenesis	0.0179513	0.0897567	0.0529507	1
GO:0043403	skeletal muscle tissue regeneration	0.0184198	0.0901186	0.0531642	1
GO:0046621	negative regulation of organ growth	0.0184198	0.0901186	0.0531642	1
GO:0010463	mesenchymal cell proliferation	0.0198242	0.0953288	0.0562379	1
GO:0060412	ventricular septum morphogenesis	0.0202919	0.0953288	0.0562379	1
GO:0046640	regulation of alpha-beta T cell proliferation	0.0207594	0.0953288	0.0562379	1
GO:0042551	neuron maturation	0.0212267	0.0953288	0.0562379	1
GO:2000516	positive regulation of CD4-positive, alpha-beta T cell activation	0.0212267	0.0953288	0.0562379	1
GO:0010677	negative regulation of cellular carbohydrate metabolic process	0.0216939	0.0953288	0.0562379	1
GO:0048701	embryonic cranial skeleton morphogenesis	0.0216939	0.0953288	0.0562379	1
GO:0060443	mammary gland morphogenesis	0.0216939	0.0953288	0.0562379	1
GO:0006110	regulation of glycolytic process	0.0221608	0.0953288	0.0562379	1
GO:0046633	alpha-beta T cell proliferation	0.0221608	0.0953288	0.0562379	1
GO:0071470	cellular response to osmotic stress	0.0221608	0.0953288	0.0562379	1
GO:0097028	dendritic cell differentiation	0.0221608	0.0953288	0.0562379	1
GO:0003197	endocardial cushion development	0.0226275	0.0953288	0.0562379	1
GO:0008038	neuron recognition	0.0226275	0.0953288	0.0562379	1
GO:0032924	activin receptor signaling pathway	0.0226275	0.0953288	0.0562379	1
GO:0010862	positive regulation of pathway-restricted SMAD protein phosphorylation	0.023094	0.0955253	0.0563538	1
GO:1901385	regulation of voltage-gated calcium channel activity	0.023094	0.0955253	0.0563538	1
GO:0060043	regulation of cardiac muscle cell proliferation	0.0235604	0.0965762	0.0569738	1
GO:0046580	negative regulation of Ras protein signal transduction	0.0240265	0.0967438	0.0570727	1
GO:0060425	lung morphogenesis	0.0240265	0.0967438	0.0570727	1
GO:0045912	negative regulation of carbohydrate metabolic process	0.0244924	0.0977548	0.0576691	1
GO:0006111	regulation of gluconeogenesis	0.0249582	0.0978962	0.0577525	1
GO:0046638	positive regulation of alpha-beta T cell differentiation	0.0249582	0.0978962	0.0577525	1
GO:0003179	heart valve morphogenesis	0.025889	0.0981626	0.0579097	1
GO:0071320	cellular response to cAMP	0.025889	0.0981626	0.0579097	1
GO:0072132	mesenchyme morphogenesis	0.025889	0.0981626	0.0579097	1
GO:2000107	negative regulation of leukocyte apoptotic process	0.025889	0.0981626	0.0579097	1
GO:0010718	positive regulation of epithelial to mesenchymal transition	0.0263542	0.0982881	0.0579837	1
GO:0043470	regulation of carbohydrate catabolic process	0.0263542	0.0982881	0.0579837	1
GO:0051058	negative regulation of small GTPase mediated signal transduction	0.0272839	0.100114	0.059061	1
GO:0060350	endochondral bone morphogenesis	0.0272839	0.100114	0.059061	1
GO:0007566	embryo implantation	0.0277484	0.101004	0.0595861	1
GO:0034113	heterotypic cell-cell adhesion	0.0286769	0.102469	0.0604503	1
GO:0060038	cardiac muscle cell proliferation	0.0291409	0.102469	0.0604503	1
GO:0060393	regulation of pathway-restricted SMAD protein phosphorylation	0.0291409	0.102469	0.0604503	1
GO:0070228	regulation of lymphocyte apoptotic process	0.0291409	0.102469	0.0604503	1
GO:0051055	negative regulation of lipid biosynthetic process	0.0296046	0.102469	0.0604503	1
GO:0001947	heart looping	0.0300682	0.102469	0.0604503	1
GO:0009311	oligosaccharide metabolic process	0.0300682	0.102469	0.0604503	1
GO:0003170	heart valve development	0.0305316	0.102469	0.0604503	1
GO:0006940	regulation of smooth muscle contraction	0.0305316	0.102469	0.0604503	1
GO:0031100	animal organ regeneration	0.0305316	0.102469	0.0604503	1
GO:0060389	pathway-restricted SMAD protein phosphorylation	0.0309947	0.102469	0.0604503	1
GO:0046513	ceramide biosynthetic process	0.0319205	0.102469	0.0604503	1
GO:0048645	animal organ formation	0.0323831	0.102469	0.0604503	1
GO:0055021	regulation of cardiac muscle tissue growth	0.0323831	0.102469	0.0604503	1
GO:0061371	determination of heart left/right asymmetry	0.0323831	0.102469	0.0604503	1
GO:0003143	embryonic heart tube morphogenesis	0.0328455	0.102469	0.0604503	1
GO:0043627	response to estrogen	0.0328455	0.102469	0.0604503	1
GO:0003208	cardiac ventricle morphogenesis	0.0333077	0.102469	0.0604503	1
GO:2000379	positive regulation of reactive oxygen species metabolic process	0.0333077	0.102469	0.0604503	1
GO:0060411	cardiac septum morphogenesis	0.0337696	0.102469	0.0604503	1
GO:0019362	pyridine nucleotide metabolic process	0.0342314	0.102469	0.0604503	1
GO:0042246	tissue regeneration	0.0342314	0.102469	0.0604503	1
GO:0046496	nicotinamide nucleotide metabolic process	0.0342314	0.102469	0.0604503	1
GO:0046635	positive regulation of alpha-beta T cell activation	0.0342314	0.102469	0.0604503	1
GO:0046637	regulation of alpha-beta T cell differentiation	0.0342314	0.102469	0.0604503	1
GO:1903578	regulation of ATP metabolic process	0.0342314	0.102469	0.0604503	1
GO:1904888	cranial skeletal system development	0.0342314	0.102469	0.0604503	1
GO:0003281	ventricular septum development	0.034693	0.103172	0.060865	1
GO:0019226	transmission of nerve impulse	0.0356156	0.104549	0.0616774	1
GO:0060420	regulation of heart growth	0.0356156	0.104549	0.0616774	1
GO:0034637	cellular carbohydrate biosynthetic process	0.0365375	0.1065	0.0628283	1
GO:0072524	pyridine-containing compound metabolic process	0.0369981	0.1065	0.0628283	1
GO:2000514	regulation of CD4-positive, alpha-beta T cell activation	0.0369981	0.1065	0.0628283	1
GO:0003151	outflow tract morphogenesis	0.0374585	0.1065	0.0628283	1
GO:0070227	lymphocyte apoptotic process	0.0374585	0.1065	0.0628283	1
GO:0001570	vasculogenesis	0.0379187	0.1065	0.0628283	1
GO:0014855	striated muscle cell proliferation	0.0379187	0.1065	0.0628283	1
GO:0006094	gluconeogenesis	0.0388386	0.107715	0.0635451	1
GO:0006096	glycolytic process	0.0388386	0.107715	0.0635451	1
GO:0006757	ATP generation from ADP	0.0392983	0.107715	0.0635451	1
GO:0035050	embryonic heart tube development	0.0392983	0.107715	0.0635451	1
GO:0002088	lens development in camera-type eye	0.040217	0.108231	0.0638497	1
GO:0006970	response to osmotic stress	0.040217	0.108231	0.0638497	1
GO:0019319	hexose biosynthetic process	0.040217	0.108231	0.0638497	1
GO:0099175	regulation of postsynapse organization	0.040676	0.108231	0.0638497	1
GO:1900182	positive regulation of protein localization to nucleus	0.040676	0.108231	0.0638497	1
GO:0046364	monosaccharide biosynthetic process	0.042052	0.10971	0.0647218	1
GO:0051591	response to cAMP	0.042052	0.10971	0.0647218	1
GO:0060021	roof of mouth development	0.0425103	0.10971	0.0647218	1
GO:0046031	ADP metabolic process	0.0429684	0.10971	0.0647218	1
GO:0072091	regulation of stem cell proliferation	0.0429684	0.10971	0.0647218	1
GO:0030516	regulation of axon extension	0.0434262	0.10971	0.0647218	1
GO:0045666	positive regulation of neuron differentiation	0.0434262	0.10971	0.0647218	1
GO:0055017	cardiac muscle tissue growth	0.0434262	0.10971	0.0647218	1
GO:2000106	regulation of leukocyte apoptotic process	0.0434262	0.10971	0.0647218	1
GO:0048704	embryonic skeletal system morphogenesis	0.0438839	0.10971	0.0647218	1
GO:1900542	regulation of purine nucleotide metabolic process	0.0438839	0.10971	0.0647218	1
GO:0048661	positive regulation of smooth muscle cell proliferation	0.0457128	0.112677	0.0664722	1
GO:0060349	bone morphogenesis	0.0457128	0.112677	0.0664722	1
GO:0006140	regulation of nucleotide metabolic process	0.0461695	0.112677	0.0664722	1
GO:0006165	nucleoside diphosphate phosphorylation	0.046626	0.112677	0.0664722	1
GO:0097306	cellular response to alcohol	0.046626	0.112677	0.0664722	1
GO:0046939	nucleotide phosphorylation	0.0475385	0.112677	0.0664722	1
GO:0060419	heart growth	0.0475385	0.112677	0.0664722	1
GO:1901019	regulation of calcium ion transmembrane transporter activity	0.0475385	0.112677	0.0664722	1
GO:0043255	regulation of carbohydrate biosynthetic process	0.0479944	0.112677	0.0664722	1
GO:0046620	regulation of organ growth	0.0479944	0.112677	0.0664722	1
GO:0009135	purine nucleoside diphosphate metabolic process	0.0484502	0.112677	0.0664722	1
GO:0009179	purine ribonucleoside diphosphate metabolic process	0.0484502	0.112677	0.0664722	1
GO:1901655	cellular response to ketone	0.0489057	0.112677	0.0664722	1
GO:0042102	positive regulation of T cell proliferation	0.0493611	0.112677	0.0664722	1
GO:0003279	cardiac septum development	0.0498162	0.112677	0.0664722	1
GO:0006672	ceramide metabolic process	0.0498162	0.112677	0.0664722	1
GO:0010717	regulation of epithelial to mesenchymal transition	0.0498162	0.112677	0.0664722	1
GO:0010906	regulation of glucose metabolic process	0.0498162	0.112677	0.0664722	1

## Sheet: TABLE S8
TABLE S8 KEGG results of methylation driven genes of the non-pollen season
ID	Description	P.value	P.adjust	Q.value	Count
hsa04061	Viral protein interaction with cytokine and cytokine receptor	0.000334558	0.0130518	0.0115531	3
hsa04060	Cytokine-cytokine receptor interaction	0.000593265	0.0130518	0.0115531	4
hsa05166	Human T-cell leukemia virus 1 infection	0.0386498	0.252757	0.223733	2
hsa00030	Pentose phosphate pathway	0.0421113	0.252757	0.223733	1
hsa00051	Fructose and mannose metabolism	0.0462317	0.252757	0.223733	1
hsa04710	Circadian rhythm	0.0476016	0.252757	0.223733	1
hsa04144	Endocytosis	0.0483098	0.252757	0.223733	2

## Sheet: TABLE S9
TABLE S9 Reactome results of methylation driven genes of the non-pollen season
ID	Description	P.value	P.adjust	Q.value	Count
R-HSA-8877330	RUNX1 and FOXP3 control the development of regulatory T lymphocytes (Tregs)	0.0136834	0.170936	0.127694	1
R-HSA-9020558	Interleukin-2 signaling	0.0163991	0.170936	0.127694	1
R-HSA-162594	Early Phase of HIV Life Cycle	0.0191077	0.170936	0.127694	1
R-HSA-196299	Beta-catenin phosphorylation cascade	0.0231576	0.170936	0.127694	1
R-HSA-449147	Signaling by Interleukins	0.0250339	0.170936	0.127694	3
R-HSA-197264	Nicotinamide salvaging	0.0258489	0.170936	0.127694	1
R-HSA-9008059	Interleukin-37 signaling	0.0285332	0.170936	0.127694	1
R-HSA-912526	Interleukin receptor SHC signaling	0.0365449	0.170936	0.127694	1
R-HSA-5669034	TNFs bind their physiological receptors	0.0392018	0.170936	0.127694	1
R-HSA-4090294	SUMOylation of intracellular receptors	0.0405276	0.170936	0.127694	1
R-HSA-8878171	Transcriptional regulation by RUNX1	0.0416738	0.170936	0.127694	2
R-HSA-182971	EGFR downregulation	0.0418517	0.170936	0.127694	1
R-HSA-196807	Nicotinate metabolism	0.0418517	0.170936	0.127694	1
R-HSA-445095	Interaction between L1 and Ankyrins	0.0418517	0.170936	0.127694	1
R-HSA-4641262	Disassembly of the destruction complex and recruitment of AXIN to the membrane	0.0418517	0.170936	0.127694	1
R-HSA-70263	Gluconeogenesis	0.0458139	0.170936	0.127694	1
R-HSA-6804757	Regulation of TP53 Degradation	0.0484469	0.170936	0.127694	1
R-HSA-6806003	Regulation of TP53 Expression and Degradation	0.0497608	0.170936	0.127694	1

## Sheet: TABLE S10
TABLE S10 GO results of methylation driven genes of the non-pollen season
ID	Description	P.value	P.adjust	Q.value	Count
GO:0019221	cytokine-mediated signaling pathway	4.19015e-05	0.0286606	0.0178192	5
GO:0002407	dendritic cell chemotaxis	0.000232873	0.0623211	0.0387469	2
GO:0030098	lymphocyte differentiation	0.000350514	0.0623211	0.0387469	4
GO:0036336	dendritic cell migration	0.000370914	0.0623211	0.0387469	2
GO:0051090	regulation of DNA-binding transcription factor activity	0.00047507	0.0623211	0.0387469	4
GO:1903131	mononuclear cell differentiation	0.000554594	0.0623211	0.0387469	4
GO:0071222	cellular response to lipopolysaccharide	0.000799311	0.0623211	0.0387469	3
GO:0046580	negative regulation of Ras protein signal transduction	0.000835945	0.0623211	0.0387469	2
GO:0071219	cellular response to molecule of bacterial origin	0.000930924	0.0623211	0.0387469	3
GO:0051058	negative regulation of small GTPase mediated signal transduction	0.00108004	0.0623211	0.0387469	2
GO:0097305	response to alcohol	0.00116623	0.0623211	0.0387469	3
GO:0031663	lipopolysaccharide-mediated signaling pathway	0.00127291	0.0623211	0.0387469	2
GO:0002699	positive regulation of immune effector process	0.00127558	0.0623211	0.0387469	3
GO:0071216	cellular response to biotic stimulus	0.00127558	0.0623211	0.0387469	3
GO:0030217	T cell differentiation	0.00182977	0.0782226	0.0486333	3
GO:0048872	homeostasis of number of cells	0.00182977	0.0782226	0.0486333	3
GO:0032496	response to lipopolysaccharide	0.00269169	0.0973026	0.0604959	3
GO:0030101	natural killer cell activation	0.00310613	0.0973026	0.0604959	2
GO:0097306	cellular response to alcohol	0.00316796	0.0973026	0.0604959	2
GO:0002237	response to molecule of bacterial origin	0.00319038	0.0973026	0.0604959	3
GO:1901655	cellular response to ketone	0.00348575	0.0973026	0.0604959	2
GO:0002697	regulation of immune effector process	0.00368779	0.0973026	0.0604959	3
GO:1901222	regulation of NIK/NF-kappaB signaling	0.00388602	0.0973026	0.0604959	2
GO:0035710	CD4-positive, alpha-beta T cell activation	0.00416425	0.0973026	0.0604959	2
GO:0001558	regulation of cell growth	0.00498284	0.0973026	0.0604959	3
GO:0030218	erythrocyte differentiation	0.00513058	0.0973026	0.0604959	2
GO:0002702	positive regulation of production of molecular mediator of immune response	0.00552725	0.0973026	0.0604959	2
GO:0034101	erythrocyte homeostasis	0.00585447	0.0973026	0.0604959	2
GO:0002705	positive regulation of leukocyte mediated immunity	0.00610562	0.0973026	0.0604959	2
GO:0038061	NIK/NF-kappaB signaling	0.00627576	0.0973026	0.0604959	2
GO:0050671	positive regulation of lymphocyte proliferation	0.00662254	0.0973026	0.0604959	2
GO:0106106	cold-induced thermogenesis	0.00671058	0.0973026	0.0604959	2
GO:0120161	regulation of cold-induced thermogenesis	0.00671058	0.0973026	0.0604959	2
GO:0032946	positive regulation of mononuclear cell proliferation	0.00688828	0.0973026	0.0604959	2
GO:0046718	viral entry into host cell	0.00706811	0.0973026	0.0604959	2
GO:0016049	cell growth	0.00766605	0.0973026	0.0604959	3
GO:0044409	entry into host	0.00771428	0.0973026	0.0604959	2
GO:1990845	adaptive thermogenesis	0.00790366	0.0973026	0.0604959	2
GO:0030388	fructose 1,6-bisphosphate metabolic process	0.0084341	0.0973026	0.0604959	1
GO:0031666	positive regulation of lipopolysaccharide-mediated signaling pathway	0.0084341	0.0973026	0.0604959	1
GO:0070294	renal sodium ion absorption	0.0084341	0.0973026	0.0604959	1
GO:0071476	cellular hypotonic response	0.0084341	0.0973026	0.0604959	1
GO:2000510	positive regulation of dendritic cell chemotaxis	0.0084341	0.0973026	0.0604959	1
GO:0070665	positive regulation of leukocyte proliferation	0.00858302	0.0973026	0.0604959	2
GO:0002262	myeloid cell homeostasis	0.00878181	0.0973026	0.0604959	2
GO:0006002	fructose 6-phosphate metabolic process	0.00927383	0.0973026	0.0604959	1
GO:0051386	regulation of neurotrophin TRK receptor signaling pathway	0.00927383	0.0973026	0.0604959	1
GO:0060453	regulation of gastric acid secretion	0.00927383	0.0973026	0.0604959	1
GO:0070673	response to interleukin-18	0.00927383	0.0973026	0.0604959	1
GO:1904238	pericyte cell differentiation	0.00927383	0.0973026	0.0604959	1
GO:1905634	regulation of protein localization to chromatin	0.00927383	0.0973026	0.0604959	1
GO:0046631	alpha-beta T cell activation	0.00928785	0.0973026	0.0604959	2
GO:0001659	temperature homeostasis	0.00970194	0.0973026	0.0604959	2
GO:0002327	immature B cell differentiation	0.0101129	0.0973026	0.0604959	1
GO:0002887	negative regulation of myeloid leukocyte mediated immunity	0.0101129	0.0973026	0.0604959	1
GO:0005984	disaccharide metabolic process	0.0101129	0.0973026	0.0604959	1
GO:0006971	hypotonic response	0.0101129	0.0973026	0.0604959	1
GO:0043312	neutrophil degranulation	0.0101129	0.0973026	0.0604959	1
GO:0045161	neuronal ion channel clustering	0.0101129	0.0973026	0.0604959	1
GO:0071472	cellular response to salt stress	0.0101129	0.0973026	0.0604959	1
GO:1904177	regulation of adipose tissue development	0.0101129	0.0973026	0.0604959	1
GO:2000508	regulation of dendritic cell chemotaxis	0.0101129	0.0973026	0.0604959	1
GO:0044000	movement in host	0.010231	0.0973026	0.0604959	2
GO:0002700	regulation of production of molecular mediator of immune response	0.0106634	0.0973026	0.0604959	2
GO:0030324	lung development	0.0106634	0.0973026	0.0604959	2
GO:0002833	positive regulation of response to biotic stimulus	0.0107728	0.0973026	0.0604959	2
GO:0002357	defense response to tumor cell	0.0109513	0.0973026	0.0604959	1
GO:0002664	regulation of T cell tolerance induction	0.0109513	0.0973026	0.0604959	1
GO:0003096	renal sodium ion transport	0.0109513	0.0973026	0.0604959	1
GO:0036462	TRAIL-activated apoptotic signaling pathway	0.0109513	0.0973026	0.0604959	1
GO:0070424	regulation of nucleotide-binding oligomerization domain containing signaling pathway	0.0109513	0.0973026	0.0604959	1
GO:0071389	cellular response to mineralocorticoid stimulus	0.0109513	0.0973026	0.0604959	1
GO:0043433	negative regulation of DNA-binding transcription factor activity	0.010993	0.0973026	0.0604959	2
GO:0030323	respiratory tube development	0.0111039	0.0973026	0.0604959	2
GO:0046578	regulation of Ras protein signal transduction	0.0113271	0.0973026	0.0604959	2
GO:0006000	fructose metabolic process	0.011789	0.0973026	0.0604959	1
GO:0042538	hyperosmotic salinity response	0.011789	0.0973026	0.0604959	1
GO:0043301	negative regulation of leukocyte degranulation	0.011789	0.0973026	0.0604959	1
GO:0045820	negative regulation of glycolytic process	0.011789	0.0973026	0.0604959	1
GO:0090239	regulation of histone H4 acetylation	0.011789	0.0973026	0.0604959	1
GO:1904044	response to aldosterone	0.011789	0.0973026	0.0604959	1
GO:0002695	negative regulation of leukocyte activation	0.0118939	0.0973026	0.0604959	2
GO:0022408	negative regulation of cell-cell adhesion	0.0123563	0.0973026	0.0604959	2
GO:0051701	biological process involved in interaction with host	0.0124731	0.0973026	0.0604959	2
GO:0002517	T cell tolerance induction	0.0126261	0.0973026	0.0604959	1
GO:0035672	oligopeptide transmembrane transport	0.0126261	0.0973026	0.0604959	1
GO:0071474	cellular hyperosmotic response	0.0126261	0.0973026	0.0604959	1
GO:1902563	regulation of neutrophil activation	0.0126261	0.0973026	0.0604959	1
GO:1901654	response to ketone	0.0127082	0.0973026	0.0604959	2
GO:0071674	mononuclear cell migration	0.0128265	0.0973026	0.0604959	2
GO:0002285	lymphocyte activation involved in immune response	0.0129452	0.0973026	0.0604959	2
GO:0060541	respiratory system development	0.0134252	0.0975339	0.0606397	2
GO:0060033	anatomical structure regression	0.0134625	0.0975339	0.0606397	1
GO:0070431	nucleotide-binding oligomerization domain containing 2 signaling pathway	0.0134625	0.0975339	0.0606397	1
GO:0042098	T cell proliferation	0.0135464	0.0975339	0.0606397	2
GO:0007179	transforming growth factor beta receptor signaling pathway	0.014036	0.0980654	0.0609702	2
GO:0006857	oligopeptide transport	0.0142982	0.0980654	0.0609702	1
GO:0110096	cellular response to aldehyde	0.0142982	0.0980654	0.0609702	1
GO:0050866	negative regulation of cell activation	0.0146588	0.0980654	0.0609702	2
GO:0001696	gastric acid secretion	0.0151333	0.0980654	0.0609702	1
GO:0002827	positive regulation of T-helper 1 type immune response	0.0151333	0.0980654	0.0609702	1
GO:0035067	negative regulation of histone acetylation	0.0151333	0.0980654	0.0609702	1
GO:0043173	nucleotide salvage	0.0151333	0.0980654	0.0609702	1
GO:0060602	branch elongation of an epithelium	0.0151333	0.0980654	0.0609702	1
GO:0001502	cartilage condensation	0.0159677	0.0980654	0.0609702	1
GO:0002283	neutrophil activation involved in immune response	0.0159677	0.0980654	0.0609702	1
GO:0032026	response to magnesium ion	0.0159677	0.0980654	0.0609702	1
GO:0035743	CD4-positive, alpha-beta T cell cytokine production	0.0159677	0.0980654	0.0609702	1
GO:0045346	regulation of MHC class II biosynthetic process	0.0159677	0.0980654	0.0609702	1
GO:0060560	developmental growth involved in morphogenesis	0.016202	0.0980654	0.0609702	2
GO:0002643	regulation of tolerance induction	0.0168015	0.0980654	0.0609702	1
GO:0002888	positive regulation of myeloid leukocyte mediated immunity	0.0168015	0.0980654	0.0609702	1
GO:0043011	myeloid dendritic cell differentiation	0.0168015	0.0980654	0.0609702	1
GO:0045342	MHC class II biosynthetic process	0.0168015	0.0980654	0.0609702	1
GO:1903579	negative regulation of ATP metabolic process	0.0168015	0.0980654	0.0609702	1
GO:0050670	regulation of lymphocyte proliferation	0.0169988	0.0980654	0.0609702	2
GO:0030595	leukocyte chemotaxis	0.0171332	0.0980654	0.0609702	2
GO:0002703	regulation of leukocyte mediated immunity	0.0172681	0.0980654	0.0609702	2
GO:0032944	regulation of mononuclear cell proliferation	0.0175393	0.0980654	0.0609702	2
GO:0007413	axonal fasciculation	0.0176346	0.0980654	0.0609702	1
GO:0045063	T-helper 1 cell differentiation	0.0176346	0.0980654	0.0609702	1
GO:0106030	neuron projection fasciculation	0.0176346	0.0980654	0.0609702	1
GO:2000757	negative regulation of peptidyl-lysine acetylation	0.0176346	0.0980654	0.0609702	1
GO:0031290	retinal ganglion cell axon guidance	0.018467	0.100869	0.0627134	1
GO:0098743	cell aggregation	0.018467	0.100869	0.0627134	1
GO:0035739	CD4-positive, alpha-beta T cell proliferation	0.0192987	0.100869	0.0627134	1
GO:0061760	antifungal innate immune response	0.0192987	0.100869	0.0627134	1
GO:1900543	negative regulation of purine nucleotide metabolic process	0.0192987	0.100869	0.0627134	1
GO:2000561	regulation of CD4-positive, alpha-beta T cell proliferation	0.0192987	0.100869	0.0627134	1
GO:0001759	organ induction	0.0201299	0.100869	0.0627134	1
GO:0002320	lymphoid progenitor cell differentiation	0.0201299	0.100869	0.0627134	1
GO:0040037	negative regulation of fibroblast growth factor receptor signaling pathway	0.0201299	0.100869	0.0627134	1
GO:0048011	neurotrophin TRK receptor signaling pathway	0.0201299	0.100869	0.0627134	1
GO:0030522	intracellular receptor signaling pathway	0.0207881	0.100869	0.0627134	2
GO:0001779	natural killer cell differentiation	0.0209603	0.100869	0.0627134	1
GO:0045980	negative regulation of nucleotide metabolic process	0.0209603	0.100869	0.0627134	1
GO:0070423	nucleotide-binding oligomerization domain containing signaling pathway	0.0209603	0.100869	0.0627134	1
GO:1901984	negative regulation of protein acetylation	0.0209603	0.100869	0.0627134	1
GO:0070663	regulation of leukocyte proliferation	0.0212292	0.100869	0.0627134	2
GO:0071560	cellular response to transforming growth factor beta stimulus	0.0215255	0.100869	0.0627134	2
GO:0002726	positive regulation of T cell cytokine production	0.0217901	0.100869	0.0627134	1
GO:0009435	NAD biosynthetic process	0.0217901	0.100869	0.0627134	1
GO:0035872	nucleotide-binding domain, leucine rich repeat containing receptor signaling pathway	0.0217901	0.100869	0.0627134	1
GO:0060561	apoptotic process involved in morphogenesis	0.0217901	0.100869	0.0627134	1
GO:0070102	interleukin-6-mediated signaling pathway	0.0217901	0.100869	0.0627134	1
GO:1903306	negative regulation of regulated secretory pathway	0.0217901	0.100869	0.0627134	1
GO:0007611	learning or memory	0.0218236	0.100869	0.0627134	2
GO:0061448	connective tissue development	0.0219733	0.100869	0.0627134	2
GO:0071559	response to transforming growth factor beta	0.0224249	0.100869	0.0627134	2
GO:0003401	axis elongation	0.0226192	0.100869	0.0627134	1
GO:0006972	hyperosmotic response	0.0234477	0.100869	0.0627134	1
GO:0009312	oligosaccharide biosynthetic process	0.0234477	0.100869	0.0627134	1
GO:0019359	nicotinamide nucleotide biosynthetic process	0.0234477	0.100869	0.0627134	1
GO:0019363	pyridine nucleotide biosynthetic process	0.0234477	0.100869	0.0627134	1
GO:0030878	thyroid gland development	0.0234477	0.100869	0.0627134	1
GO:0031664	regulation of lipopolysaccharide-mediated signaling pathway	0.0234477	0.100869	0.0627134	1
GO:0060479	lung cell differentiation	0.0234477	0.100869	0.0627134	1
GO:0060487	lung epithelial cell differentiation	0.0234477	0.100869	0.0627134	1
GO:0070723	response to cholesterol	0.0234477	0.100869	0.0627134	1
GO:0001773	myeloid dendritic cell activation	0.0242755	0.101246	0.0629479	1
GO:0003156	regulation of animal organ formation	0.0242755	0.101246	0.0629479	1
GO:0042104	positive regulation of activated T cell proliferation	0.0242755	0.101246	0.0629479	1
GO:0044030	regulation of DNA methylation	0.0242755	0.101246	0.0629479	1
GO:0060441	epithelial tube branching involved in lung morphogenesis	0.0242755	0.101246	0.0629479	1
GO:0002366	leukocyte activation involved in immune response	0.0248991	0.101599	0.063167	2
GO:0002825	regulation of T-helper 1 type immune response	0.0251026	0.101599	0.063167	1
GO:0009651	response to salt stress	0.0251026	0.101599	0.063167	1
GO:0043094	cellular metabolic compound salvage	0.0251026	0.101599	0.063167	1
GO:0070293	renal absorption	0.0251026	0.101599	0.063167	1
GO:0002263	cell activation involved in immune response	0.0255346	0.101928	0.0633718	2
GO:0002313	mature B cell differentiation involved in immune response	0.0259291	0.101928	0.0633718	1
GO:0002507	tolerance induction	0.0259291	0.101928	0.0633718	1
GO:0072525	pyridine-containing compound biosynthetic process	0.0259291	0.101928	0.0633718	1
GO:1900745	positive regulation of p38MAPK cascade	0.0259291	0.101928	0.0633718	1
GO:0046825	regulation of protein export from nucleus	0.0267549	0.103086	0.0640919	1
GO:0046651	lymphocyte proliferation	0.0268257	0.103086	0.0640919	2
GO:0051056	regulation of small GTPase mediated signal transduction	0.0268257	0.103086	0.0640919	2
GO:0044403	biological process involved in symbiotic interaction	0.0271526	0.103086	0.0640919	2
GO:0007162	negative regulation of cell adhesion	0.0273167	0.103086	0.0640919	2
GO:0000132	establishment of mitotic spindle orientation	0.0275801	0.103086	0.0640919	1
GO:0033032	regulation of myeloid cell apoptotic process	0.0275801	0.103086	0.0640919	1
GO:0036314	response to sterol	0.0275801	0.103086	0.0640919	1
GO:0071353	cellular response to interleukin-4	0.0275801	0.103086	0.0640919	1
GO:0032943	mononuclear cell proliferation	0.0279771	0.103733	0.0644939	2
GO:0050890	cognition	0.0283097	0.103733	0.0644939	2
GO:0060317	cardiac epithelial to mesenchymal transition	0.0284046	0.103733	0.0644939	1
GO:0110110	positive regulation of animal organ morphogenesis	0.0284046	0.103733	0.0644939	1
GO:0019058	viral life cycle	0.0291484	0.103733	0.0644939	2
GO:0060326	cell chemotaxis	0.0291484	0.103733	0.0644939	2
GO:0002446	neutrophil mediated immunity	0.0292285	0.103733	0.0644939	1
GO:0014808	release of sequestered calcium ion into cytosol by sarcoplasmic reticulum	0.0292285	0.103733	0.0644939	1
GO:0031128	developmental induction	0.0292285	0.103733	0.0644939	1
GO:0007616	long-term memory	0.0300517	0.103733	0.0644939	1
GO:0034260	negative regulation of GTPase activity	0.0300517	0.103733	0.0644939	1
GO:0070306	lens fiber cell differentiation	0.0300517	0.103733	0.0644939	1
GO:0070670	response to interleukin-4	0.0300517	0.103733	0.0644939	1
GO:1903514	release of sequestered calcium ion into cytosol by endoplasmic reticulum	0.0300517	0.103733	0.0644939	1
GO:0002335	mature B cell differentiation	0.0308743	0.103733	0.0644939	1
GO:0010092	specification of animal organ identity	0.0308743	0.103733	0.0644939	1
GO:0038179	neurotrophin signaling pathway	0.0308743	0.103733	0.0644939	1
GO:0051385	response to mineralocorticoid	0.0308743	0.103733	0.0644939	1
GO:0002440	production of molecular mediator of immune response	0.0315501	0.103733	0.0644939	2
GO:0002369	T cell cytokine production	0.0316962	0.103733	0.0644939	1
GO:0002724	regulation of T cell cytokine production	0.0316962	0.103733	0.0644939	1
GO:0007617	mating behavior	0.0316962	0.103733	0.0644939	1
GO:0030851	granulocyte differentiation	0.0316962	0.103733	0.0644939	1
GO:0040001	establishment of mitotic spindle localization	0.0316962	0.103733	0.0644939	1
GO:0040036	regulation of fibroblast growth factor receptor signaling pathway	0.0316962	0.103733	0.0644939	1
GO:0045920	negative regulation of exocytosis	0.0316962	0.103733	0.0644939	1
GO:0033028	myeloid cell apoptotic process	0.0325174	0.105914	0.0658498	1
GO:0051294	establishment of spindle orientation	0.033338	0.107562	0.0668747	1
GO:1901532	regulation of hematopoietic progenitor cell differentiation	0.033338	0.107562	0.0668747	1
GO:0010719	negative regulation of epithelial to mesenchymal transition	0.034158	0.107828	0.06704	1
GO:0042119	neutrophil activation	0.034158	0.107828	0.06704	1
GO:1901223	negative regulation of NIK/NF-kappaB signaling	0.034158	0.107828	0.06704	1
GO:1902742	apoptotic process involved in development	0.034158	0.107828	0.06704	1
GO:0070661	leukocyte proliferation	0.0342087	0.107828	0.06704	2
GO:0042113	B cell activation	0.0345697	0.108189	0.0672645	2
GO:0043029	T cell homeostasis	0.0349773	0.108189	0.0672645	1
GO:0070296	sarcoplasmic reticulum calcium ion transport	0.0349773	0.108189	0.0672645	1
GO:0071354	cellular response to interleukin-6	0.0349773	0.108189	0.0672645	1
GO:0007265	Ras protein signal transduction	0.0351141	0.108189	0.0672645	2
GO:0002347	response to tumor cell	0.0357959	0.109305	0.0679584	1
GO:0060428	lung epithelium development	0.0357959	0.109305	0.0679584	1
GO:0002831	regulation of response to biotic stimulus	0.0365824	0.109507	0.0680838	2
GO:0044058	regulation of digestive system process	0.0366139	0.109507	0.0680838	1
GO:0046640	regulation of alpha-beta T cell proliferation	0.0366139	0.109507	0.0680838	1
GO:0019098	reproductive behavior	0.0374312	0.109507	0.0680838	1
GO:0030890	positive regulation of B cell proliferation	0.0374312	0.109507	0.0680838	1
GO:0042551	neuron maturation	0.0374312	0.109507	0.0680838	1
GO:0062208	positive regulation of pattern recognition receptor signaling pathway	0.0374312	0.109507	0.0680838	1
GO:0070741	response to interleukin-6	0.0374312	0.109507	0.0680838	1
GO:1900744	regulation of p38MAPK cascade	0.0374312	0.109507	0.0680838	1
GO:0010677	negative regulation of cellular carbohydrate metabolic process	0.0382479	0.109507	0.0680838	1
GO:0042088	T-helper 1 type immune response	0.0382479	0.109507	0.0680838	1
GO:0046006	regulation of activated T cell proliferation	0.0382479	0.109507	0.0680838	1
GO:0006110	regulation of glycolytic process	0.0390639	0.109507	0.0680838	1
GO:0036230	granulocyte activation	0.0390639	0.109507	0.0680838	1
GO:0045646	regulation of erythrocyte differentiation	0.0390639	0.109507	0.0680838	1
GO:0046633	alpha-beta T cell proliferation	0.0390639	0.109507	0.0680838	1
GO:0071470	cellular response to osmotic stress	0.0390639	0.109507	0.0680838	1
GO:0097028	dendritic cell differentiation	0.0390639	0.109507	0.0680838	1
GO:0120163	negative regulation of cold-induced thermogenesis	0.0390639	0.109507	0.0680838	1
GO:1902895	positive regulation of miRNA transcription	0.0390639	0.109507	0.0680838	1
GO:0008038	neuron recognition	0.0398793	0.110435	0.0686608	1
GO:0031057	negative regulation of histone modification	0.0398793	0.110435	0.0686608	1
GO:0046717	acid secretion	0.0398793	0.110435	0.0686608	1
GO:0042326	negative regulation of phosphorylation	0.0403572	0.111308	0.0692033	2
GO:0043300	regulation of leukocyte degranulation	0.0406941	0.111339	0.0692228	1
GO:0050798	activated T cell proliferation	0.0406941	0.111339	0.0692228	1
GO:0007178	transmembrane receptor protein serine/threonine kinase signaling pathway	0.0421031	0.114419	0.0711376	2
GO:0030225	macrophage differentiation	0.0423216	0.114419	0.0711376	1
GO:0060425	lung morphogenesis	0.0423216	0.114419	0.0711376	1
GO:0006968	cellular defense response	0.0431344	0.11525	0.0716542	1
GO:0045912	negative regulation of carbohydrate metabolic process	0.0431344	0.11525	0.0716542	1
GO:0060612	adipose tissue development	0.0431344	0.11525	0.0716542	1
GO:0050900	leukocyte migration	0.0436791	0.115511	0.0718168	2
GO:0002639	positive regulation of immunoglobulin production	0.0439466	0.115511	0.0718168	1
GO:0006111	regulation of gluconeogenesis	0.0439466	0.115511	0.0718168	1
GO:0009409	response to cold	0.0439466	0.115511	0.0718168	1
GO:0051251	positive regulation of lymphocyte activation	0.0440767	0.115511	0.0718168	2
GO:0030857	negative regulation of epithelial cell differentiation	0.0447581	0.115964	0.0720983	1
GO:0051293	establishment of spindle localization	0.0447581	0.115964	0.0720983	1
GO:0071168	protein localization to chromatin	0.0447581	0.115964	0.0720983	1
GO:0030099	myeloid cell differentiation	0.0454789	0.117177	0.0728526	2
GO:0071320	cellular response to cAMP	0.0455689	0.117177	0.0728526	1
GO:0043470	regulation of carbohydrate catabolic process	0.0463791	0.117931	0.073321	1
GO:0050832	defense response to fungus	0.0463791	0.117931	0.073321	1
GO:2000630	positive regulation of miRNA metabolic process	0.0463791	0.117931	0.073321	1
GO:1903706	regulation of hemopoiesis	0.0466942	0.118292	0.0735456	2
GO:0038066	p38MAPK cascade	0.0471887	0.118666	0.073778	1
GO:0070231	T cell apoptotic process	0.0471887	0.118666	0.073778	1
GO:0016032	viral process	0.0483335	0.120954	0.0752006	2
GO:0001912	positive regulation of leukocyte mediated cytotoxicity	0.0488059	0.120954	0.0752006	1
GO:0006611	protein export from nucleus	0.0488059	0.120954	0.0752006	1
GO:0051653	spindle localization	0.0488059	0.120954	0.0752006	1
GO:0002711	positive regulation of T cell mediated immunity	0.0496135	0.121199	0.0753529	1
GO:0002753	cytoplasmic pattern recognition receptor signaling pathway	0.0496135	0.121199	0.0753529	1
GO:0002886	regulation of myeloid leukocyte mediated immunity	0.0496135	0.121199	0.0753529	1
GO:0043407	negative regulation of MAP kinase activity	0.0496135	0.121199	0.0753529	1

[truncated: 3 more sheets: TABLE S11, TABLE S12, TABLE S13]
